# Supplementary material for: Brite Adipocyte FGF21 Attenuates Cardiac Ischemia/Reperfusion Injury in Rat Hearts by Modulating NRF2
Source: Cells. 2022 Feb 6;11(3):567. doi: 10.3390/cells11030567 (PMC8833946; doi:10.3390/cells11030567)
Supplement: Supplementary file 1 [file cells-11-00567-s001.zip]

Archive with 1 entries (1 files):
- cells-1536070-supplementary.pdf
